# Supplementary material for: Plasma Cotinine Is Positively Associated with Homocysteine in Smokers but Not in Users of Smokeless Tobacco
Source: Int J Environ Res Public Health. 2021 Oct 29;18(21):11365. doi: 10.3390/ijerph182111365 (PMC8583682; doi:10.3390/ijerph182111365)
Supplement: Supplementary file 1 [file ijerph-18-11365-s001.zip]

Archive with 1 entries (1 files):
- ijerph-1386634-supplementary.pdf
